# Supplementary material for: Assessment of the effectiveness of BOPPPS-based hybrid teaching model in physiology education
Source: BMC Med Educ. 2022 Mar 30;22:217. doi: 10.1186/s12909-022-03269-y (PMC8966603; doi:10.1186/s12909-022-03269-y)
Supplement: Supplementary file 7 — Additional file 7. [file 12909_2022_3269_MOESM7_ESM.xlsx]

## Sheet: data
Assessment of the effectiveness of BOPPPS-based hybrid teaching model in Physiology education
Xiao-Yu Liu, Chunmei Lu, Hui Zhu, Xiaoran Wang, Shuwei Jia, Ying Zhang, Haixia Wen, and Yu-Feng Wang
Raw data of students’ scores.
Class of 2017	Final examination score（points）					Class of 2018	Final examination score（points）					Class of 2019	Final examination score（points）			Online score（30 points）
No.	Objective score (50)	Subjective score (50)	Totle (100)			No.	Objective score (50)	Subjective score (50)	Totle (100)			No.	Objective score (50)	Subjective score (50)	Totle (100)
001	50	50	100			001	50	49	99			001	50	49.5	99.5	29.949
002	50	50	100			002	49	50	99			002	50	49	99	28.68
003	50	49.5	99.5			003	49	49.5	98.5			003	49	50	99	30
004	49	50	99			004	48	50	98			004	49	50	99	29.859
005	50	49	99			005	50	48	98			005	49	49.5	98.5	30
006	50	49	99			006	49	49	98			006	50	48.5	98.5	29.1
007	49	50	99			007	48	50	98			007	50	48.5	98.5	30
008	50	48.5	98.5			008	49	49	98			008	48	50	98	29.76
009	50	48.5	98.5			009	50	48	98			009	48	49.75	97.75	29.502
010	50	48.5	98.5			010	49	49	98			010	49	48.75	97.75	30
011	49	49.5	98.5			011	48	49.5	97.5			011	48	49.5	97.5	30
012	49	49	98			012	47	50	97			012	49	48.5	97.5	29.799
013	49	49	98			013	47	50	97			013	50	47.5	97.5	29.901
014	50	48	98			014	47	50	97			014	49	48.5	97.5	29.901
015	48	50	98			015	48	49	97			015	48	49.5	97.5	30
016	49	49	98			016	47	50	97			016	48	49.25	97.25	30
017	49	49	98			017	48	49	97			017	49	48.25	97.25	29.28
018	49	49	98			018	47	49.75	96.75			018	47	50	97	30
019	48	50	98			019	47	49.5	96.5			019	47	50	97	30
020	49	49	98			020	47	49.5	96.5			020	50	47	97	30
021	50	47.75	97.75			021	47	49.5	96.5			021	47	50	97	29.8
022	49	48.5	97.5			022	47	49.5	96.5			022	47	50	97	29.799
023	48	49.5	97.5			023	47	49.5	96.5			023	47	50	97	30
024	50	47.5	97.5			024	48	48.5	96.5			024	48	48.75	96.75	30
025	49	48.5	97.5			025	48	48.5	96.5			025	47	49.5	96.5	26.733
026	49	48.5	97.5			026	47	49	96			026	48	48.5	96.5	30
027	48	49.5	97.5			027	46	50	96			027	47	49.5	96.5	29.814
028	50	47.5	97.5			028	47	49	96			028	48	48.5	96.5	30
029	49	48.25	97.25			029	46	50	96			029	47	49.25	96.25	29.7
030	49	48	97			030	47	49	96			030	49	47.25	96.25	30
031	48	49	97			031	47	48.75	95.75			031	49	47.25	96.25	28.5
032	50	47	97			032	47	48.5	95.5			032	48	48	96	29.799
033	49	48	97			033	48	47.5	95.5			033	48	48	96	29.601
034	48	49	97			034	48	47.5	95.5			034	48	48	96	29.949
035	49	48	97			035	47	48	95			035	48	48	96	30
036	48	49	97			036	50	45	95			036	48	48	96	29.748
037	50	47	97			037	46	49	95			037	47	49	96	29.949
038	48	48.75	96.75			038	47	48	95			038	46	50	96	29.901
039	50	46.5	96.5			039	47	48	95			039	47	49	96	29.85
040	49	47.5	96.5			040	47	48	95			040	48	48	96	30
041	49	47.5	96.5			041	46	49	95			041	47	49	96	28.227
042	48	48.5	96.5			042	47	48	95			042	48	48	96	29.799
043	49	47.5	96.5			043	45	50	95			043	48	48	96	29.901
044	49	47.5	96.5			044	47	48	95			044	48	48	96	29.799
045	47	49.5	96.5			045	48	47	95			045	47	48.75	95.75	29.9
046	48	48.5	96.5			046	46	48.5	94.5			046	47	48.5	95.5	30
047	49	47.5	96.5			047	45	49.5	94.5			047	48	47.5	95.5	29.85
048	49	47.5	96.5			048	48	46.5	94.5			048	46	49.5	95.5	30
049	47	49.25	96.25			049	47	47.5	94.5			049	48	47.5	95.5	29.715
050	50	46	96			050	45	49.5	94.5			050	49	46.5	95.5	27.54
051	49	47	96			051	47	47.5	94.5			051	47	48.5	95.5	29.799
052	50	46	96			052	47	47.5	94.5			052	48	47.5	95.5	30
053	48	48	96			053	46	48.5	94.5			053	47	48.5	95.5	29.949
054	47	49	96			054	48	46.5	94.5			054	48	47.5	95.5	30
055	48	47.75	95.75			055	46	48.5	94.5			055	47	48.5	95.5	29.799
056	50	45.5	95.5			056	49	45.5	94.5			056	48	47.5	95.5	29.814
057	48	47.5	95.5			057	47	47.5	94.5			057	48	47.5	95.5	29.9
058	46	49.5	95.5			058	47	47	94			058	47	48.5	95.5	30
059	47	48.5	95.5			059	47	47	94			059	48	47.5	95.5	30
060	48	47.5	95.5			060	44	50	94			060	47	48.25	95.25	30
061	46	49.25	95.25			061	46	48	94			061	49	46.25	95.25	28.9
062	47	48	95			062	47	47	94			062	47	48.25	95.25	30
063	47	48	95			063	48	46	94			063	46	49	95	29.799
064	47	48	95			064	47	47	94			064	49	46	95	29.751
065	49	46	95			065	46	48	94			065	47	48	95	30
066	49	46	95			066	46	47.5	93.5			066	48	47	95	30
067	48	47	95			067	46	47.5	93.5			067	47	48	95	30
068	47	48	95			068	45	48.5	93.5			068	47	48	95	30
069	48	47	95			069	46	47.5	93.5			069	49	46	95	30
070	48	46.75	94.75			070	46	47.5	93.5			070	47	48	95	29.949
071	48	46.75	94.75			071	49	44.5	93.5			071	46	49	95	29.85
072	49	45.5	94.5			072	45	48.5	93.5			072	47	48	95	29.019
073	46	48.5	94.5			073	49	44.5	93.5			073	48	47	95	30
074	49	45.5	94.5			074	46	47.5	93.5			074	47	48	95	30
075	48	46.5	94.5			075	49	44.5	93.5			075	45	49.75	94.75	18.309
076	49	45.25	94.25			076	45	48.5	93.5			076	45	49.5	94.5	21.714
077	46	48.25	94.25			077	46	47.5	93.5			077	45	49.5	94.5	28.7
078	48	46.25	94.25			078	47	46	93			078	48	46.5	94.5	29.901
079	46	48	94			079	45	48	93			079	46	48.5	94.5	28.908
080	49	45	94			080	45	48	93			080	46	48.5	94.5	30
081	47	47	94			081	45	48	93			081	47	47.5	94.5	29.799
082	45	49	94			082	45	48	93			082	45	49.5	94.5	29.46
083	46	48	94			083	45	48	93			083	45	49.25	94.25	30
084	48	45.75	93.75			084	46	47	93			084	47	47.25	94.25	28.92
085	47	46.75	93.75			085	45	48	93			085	45	49.25	94.25	30
086	48	45.5	93.5			086	46	47	93			086	49	45.25	94.25	28.9
087	47	46.5	93.5			087	46	47	93			087	47	47.25	94.25	29.28
088	46	47.5	93.5			088	44	49	93			088	47	47	94	28.908
089	46	47.5	93.5			089	45	48	93			089	46	48	94	29.949
090	47	46.5	93.5			090	45	48	93			090	45	49	94	29.616
091	47	46.5	93.5			091	45	48	93			091	47	47	94	29.949
092	47	46.5	93.5			092	47	45.75	92.75			092	49	45	94	30
093	47	46.25	93.25			093	44	48.5	92.5			093	47	47	94	30
094	45	48	93			094	45	47.5	92.5			094	46	48	94	30
095	48	45	93			095	43	49.5	92.5			095	47	46.75	93.75	30
096	46	47	93			096	45	47.5	92.5			096	47	46.75	93.75	30
097	48	45	93			097	43	49.5	92.5			097	48	45.5	93.5	30
098	46	47	93			098	49	43.5	92.5			098	46	47.5	93.5	28.968
099	45	48	93			099	43	49	92			099	46	47.5	93.5	29.799
100	46	47	93			100	43	49	92			100	44	49.5	93.5	29.949
101	46	47	93			101	45	47	92			101	48	45.5	93.5	28.7
102	46	47	93			102	43	49	92			102	47	46.5	93.5	30
103	49	44	93			103	43	49	92			103	46	47.5	93.5	30
104	47	46	93			104	45	47	92			104	48	45.5	93.5	29.4
105	48	45	93			105	46	46	92			105	49	44.5	93.5	30
106	48	44.75	92.75			106	43	49	92			106	45	48.5	93.5	30
107	45	47.5	92.5			107	46	46	92			107	48	45.5	93.5	30
108	45	47.5	92.5			108	46	46	92			108	46	47.5	93.5	28.701
109	44	48.5	92.5			109	43	48.5	91.5			109	47	46.5	93.5	29.799
110	46	46.5	92.5			110	44	47.5	91.5			110	46	47.25	93.25	25.3
111	46	46.5	92.5			111	43	48.5	91.5			111	45	48.25	93.25	30
112	49	43.5	92.5			112	48	43.5	91.5			112	45	48	93	29.649
113	48	44.5	92.5			113	44	47.5	91.5			113	46	47	93	29.499
114	49	43.5	92.5			114	45	46.5	91.5			114	46	47	93	30
115	48	44.5	92.5			115	46	45	91			115	44	49	93	29.25
116	44	48.25	92.25			116	43	48	91			116	48	45	93	30
117	46	46.25	92.25			117	42	49	91			117	45	48	93	29.601
118	46	46.25	92.25			118	42	49	91			118	45	48	93	30
119	47	45	92			119	43	48	91			119	46	47	93	29.949
120	45	47	92			120	43	48	91			120	45	47.5	92.5	30
121	46	46	92			121	43	48	91			121	47	45.5	92.5	29.85
122	47	45	92			122	41	50	91			122	45	47.5	92.5	28.5
123	47	45	92			123	45	46	91			123	46	46.5	92.5	30
124	47	45	92			124	44	47	91			124	45	47.5	92.5	30
125	46	46	92			125	45	46	91			125	46	46.5	92.5	28.908
126	47	45	92			126	43	47.75	90.75			126	45	47.5	92.5	27.984
127	47	45	92			127	42	48.75	90.75			127	47	45.5	92.5	29.7
128	46	46	92			128	42	48.5	90.5			128	45	47.5	92.5	28.9
129	48	43.75	91.75			129	43	47.5	90.5			129	46	46.5	92.5	30
130	47	44.75	91.75			130	47	43.5	90.5			130	50	42.5	92.5	28.623
131	47	44.75	91.75			131	46	44.5	90.5			131	47	45.5	92.5	29.949
132	47	44.5	91.5			132	45	45.5	90.5			132	48	44.5	92.5	30
133	44	47.5	91.5			133	45	45.5	90.5			133	48	44.5	92.5	29
134	47	44.5	91.5			134	46	44.5	90.5			134	47	45.5	92.5	29.1
135	47	44.5	91.5			135	45	45.5	90.5			135	47	45.5	92.5	30
136	48	43.5	91.5			136	45	45.5	90.5			136	46	46.5	92.5	27.357
137	47	44.5	91.5			137	42	48	90			137	47	45.25	92.25	29.85
138	47	44.25	91.25			138	42	48	90			138	46	46.25	92.25	29.7
139	48	43.25	91.25			139	44	46	90			139	45	47.25	92.25	30
140	46	45.25	91.25			140	46	44	90			140	48	44	92	27.9
141	47	44	91			141	44	46	90			141	48	44	92	29.814
142	48	43	91			142	43	47	90			142	45	47	92	28.857
143	47	43.75	90.75			143	41	48.5	89.5			143	46	46	92	28.857
144	47	43.5	90.5			144	43	46.5	89.5			144	45	47	92	30
145	47	43.5	90.5			145	41	48.5	89.5			145	44	48	92	30
146	46	44.5	90.5			146	43	46.5	89.5			146	46	46	92	27.8
147	48	42.5	90.5			147	43	46.5	89.5			147	48	44	92	29.799
148	48	42.5	90.5			148	41	48.5	89.5			148	45	47	92	30
149	48	42.5	90.5			149	45	44.5	89.5			149	45	47	92	28.5
150	48	42.25	90.25			150	44	45.5	89.5			150	45	47	92	30
151	45	45.25	90.25			151	43	46.5	89.5			151	42	49.75	91.75	27.708
152	47	43	90			152	47	42.5	89.5			152	44	47.75	91.75	30
153	47	43	90			153	42	47.5	89.5			153	44	47.5	91.5	30
154	45	45	90			154	43	46.5	89.5			154	47	44.5	91.5	29.142
155	46	44	90			155	44	45.25	89.25			155	45	46.5	91.5	30
156	48	42	90			156	43	46	89			156	46	45.5	91.5	30
157	44	46	90			157	41	48	89			157	47	44.5	91.5	30
158	43	47	90			158	45	44	89			158	47	44.5	91.5	30
159	47	43	90			159	42	47	89			159	44	47.5	91.5	29.664
160	41	48.75	89.75			160	42	47	89			160	46	45.5	91.5	19.707
161	48	41.75	89.75			161	42	47	89			161	45	46.5	91.5	29.499
162	44	45.5	89.5			162	46	43	89			162	45	46.5	91.5	30
163	46	43.5	89.5			163	44	45	89			163	46	45.25	91.25	29.391
164	43	46.5	89.5			164	40	49	89			164	44	47	91	29.7
165	45	44.5	89.5			165	45	44	89			165	46	45	91	29.7
166	46	43.5	89.5			166	42	47	89			166	46	45	91	27.618
167	47	42.5	89.5			167	41	48	89			167	47	44	91	29.751
168	47	42.5	89.5			168	44	45	89			168	46	45	91	28.5
169	48	41.5	89.5			169	46	43	89			169	47	44	91	29.949
170	46	43.25	89.25			170	44	45	89			170	44	47	91	29.949
171	44	45.25	89.25			171	46	42.5	88.5			171	45	46	91	30
172	45	44.25	89.25			172	45	43.5	88.5			172	48	43	91	28.6
173	50	39.25	89.25			173	44	44.5	88.5			173	46	45	91	28.092
174	47	42.25	89.25			174	43	45.5	88.5			174	44	46.75	90.75	30
175	45	44.25	89.25			175	44	44.5	88.5			175	44	46.5	90.5	30
176	47	42	89			176	39	49.5	88.5			176	45	45.5	90.5	29.748
177	47	42	89			177	42	46	88			177	47	43.5	90.5	30
178	47	42	89			178	45	43	88			178	44	46.5	90.5	30
179	49	40	89			179	41	47	88			179	44	46.5	90.5	29.7
180	45	44	89			180	43	45	88			180	46	44.5	90.5	27.165
181	45	44	89			181	46	42	88			181	43	47.5	90.5	29.8
182	45	43.75	88.75			182	45	43	88			182	48	42.5	90.5	30
183	43	45.75	88.75			183	45	43	88			183	43	47.5	90.5	29.85
184	45	43.75	88.75			184	40	47.5	87.5			184	45	45.25	90.25	29.427
185	44	44.75	88.75			185	45	42.5	87.5			185	45	45.25	90.25	29.748
186	46	42.75	88.75			186	41	46.5	87.5			186	47	43.25	90.25	29.949
187	46	42.5	88.5			187	42	45.5	87.5			187	46	44.25	90.25	29.253
188	47	41.5	88.5			188	41	46.5	87.5			188	43	47	90	29.901
189	43	45.5	88.5			189	43	44.5	87.5			189	42	48	90	28.485
190	46	42.5	88.5			190	45	42.5	87.5			190	43	47	90	29.901
191	44	44.5	88.5			191	41	46.5	87.5			191	46	44	90	29.949
192	49	39.25	88.25			192	45	42.5	87.5			192	45	45	90	30
193	45	43.25	88.25			193	44	43	87			193	42	48	90	30
194	46	42	88			194	41	46	87			194	44	46	90	30
195	46	42	88			195	41	46	87			195	47	43	90	28.257
196	45	43	88			196	41	46	87			196	44	46	90	26.604
197	45	43	88			197	41	46	87			197	45	45	90	30
198	44	44	88			198	43	44	87			198	47	42.75	89.75	29.799
199	45	43	88			199	44	43	87			199	48	41.75	89.75	30
200	44	44	88			200	43	44	87			200	43	46.75	89.75	28.5
201	46	42	88			201	39	48	87			201	47	42.75	89.75	29.7
202	44	44	88			202	41	46	87			202	44	45.5	89.5	27
203	43	45	88			203	45	41.5	86.5			203	43	46.5	89.5	29.649
204	44	43.75	87.75			204	41	45.5	86.5			204	44	45.5	89.5	29.9
205	46	41.5	87.5			205	41	45.5	86.5			205	45	44.5	89.5	29.9
206	44	43.5	87.5			206	41	45.5	86.5			206	43	46.5	89.5	29.649
207	48	39.5	87.5			207	43	43.5	86.5			207	46	43.25	89.25	30
208	47	40.5	87.5			208	43	43.5	86.5			208	43	46.25	89.25	29.949
209	45	42.5	87.5			209	39	47.5	86.5			209	44	45.25	89.25	28.26
210	44	43.5	87.5			210	41	45.5	86.5			210	45	44	89	29.499
211	44	43.5	87.5			211	41	45.5	86.5			211	46	43	89	28.8
212	44	43.25	87.25			212	46	40	86			212	45	44	89	28.9
213	46	41.25	87.25			213	43	43	86			213	42	47	89	28
214	44	43.25	87.25			214	44	42	86			214	44	44.75	88.75	27.66
215	46	41.25	87.25			215	42	44	86			215	46	42.75	88.75	28.5
216	47	40	87			216	43	43	86			216	42	46.75	88.75	30
217	43	44	87			217	38	47.5	85.5			217	46	42.5	88.5	29.649
218	45	42	87			218	40	45.5	85.5			218	44	44.5	88.5	29.901
219	46	41	87			219	42	43.5	85.5			219	44	44.5	88.5	29.949
220	47	40	87			220	42	43.5	85.5			220	42	46.5	88.5	29.328
221	46	40.75	86.75			221	43	42.5	85.5			221	44	44.5	88.5	28.809
222	44	42.75	86.75			222	44	41.5	85.5			222	46	42.5	88.5	28.359
223	45	41.75	86.75			223	43	42.5	85.5			223	42	46.5	88.5	29.799
224	43	43.75	86.75			224	39	46.5	85.5			224	44	44.5	88.5	29.52
225	44	42.75	86.75			225	43	42.5	85.5			225	44	44.25	88.25	28.2
226	47	39.75	86.75			226	45	40.5	85.5			226	46	42.25	88.25	28.524
227	46	40.5	86.5			227	42	43.5	85.5			227	43	45.25	88.25	27.408
228	46	40.5	86.5			228	39	46.5	85.5			228	43	45	88	29.85
229	46	40.5	86.5			229	38	47.5	85.5			229	47	41	88	29.799
230	47	39.5	86.5			230	42	43.25	85.25			230	44	44	88	30
231	39	47.5	86.5			231	46	39.25	85.25			231	44	44	88	30
232	46	40.5	86.5			232	42	43	85			232	42	46	88	29.7
233	40	46.5	86.5			233	42	43	85			233	47	41	88	27.4
234	43	43.5	86.5			234	41	44	85			234	46	42	88	29.9
235	47	39.25	86.25			235	42	43	85			235	45	42.75	87.75	27.813
236	45	41.25	86.25			236	42	43	85			236	44	43.75	87.75	30
237	45	41	86			237	42	43	85			237	46	41.5	87.5	27.57
238	43	43	86			238	39	46	85			238	47	40.5	87.5	29.592
239	42	44	86			239	41	44	85			239	43	44.5	87.5	30
240	46	40	86			240	42	43	85			240	44	43.5	87.5	30
241	45	41	86			241	38	47	85			241	41	46.5	87.5	29.799
242	46	39.75	85.75			242	38	47	85			242	46	41.5	87.5	29.799
243	45	40.5	85.5			243	42	42.75	84.75			243	41	46.5	87.5	30
244	45	40.5	85.5			244	43	41.5	84.5			244	43	44.25	87.25	29.901
245	43	42.5	85.5			245	41	43.5	84.5			245	45	42.25	87.25	29.301
246	39	46.5	85.5			246	41	43.5	84.5			246	41	46.25	87.25	30
247	46	39.5	85.5			247	39	45.5	84.5			247	43	44	87	28.707
248	43	42.25	85.25			248	41	43.5	84.5			248	39	48	87	29.901
249	42	43.25	85.25			249	44	40.5	84.5			249	44	43	87	30
250	45	40.25	85.25			250	42	42.5	84.5			250	44	43	87	28.773
251	45	40.25	85.25			251	44	40.5	84.5			251	44	43	87	30
252	44	41.25	85.25			252	43	41.5	84.5			252	40	47	87	29.328
253	45	40	85			253	41	43	84			253	44	43	87	29.541
254	44	41	85			254	38	46	84			254	42	45	87	29.751
255	47	38	85			255	40	44	84			255	45	42	87	30
256	46	39	85			256	40	44	84			256	43	44	87	29.9
257	40	44.75	84.75			257	39	45	84			257	44	43	87	30
258	49	35.75	84.75			258	42	42	84			258	42	45	87	30
259	43	41.75	84.75			259	42	42	84			259	44	43	87	29.181
260	45	39.5	84.5			260	42	42	84			260	45	41.75	86.75	28.908
261	43	41.5	84.5			261	39	45	84			261	42	44.75	86.75	30
262	44	40.5	84.5			262	47	37	84			262	47	39.75	86.75	26.319
263	45	39.5	84.5			263	38	46	84			263	46	40.75	86.75	29.85
264	40	44.5	84.5			264	40	43.5	83.5			264	43	43.5	86.5	30
265	42	42.5	84.5			265	41	42.5	83.5			265	45	41.5	86.5	30
266	45	39.5	84.5			266	43	40.5	83.5			266	42	44.5	86.5	30
267	41	43.25	84.25			267	42	41.5	83.5			267	44	42.5	86.5	29.577
268	37	47.25	84.25			268	39	44.5	83.5			268	41	45.5	86.5	29.9
269	42	42	84			269	39	44.5	83.5			269	44	42.5	86.5	28.3
270	41	43	84			270	40	43.5	83.5			270	40	46.5	86.5	29.901
271	42	42	84			271	40	43.5	83.5			271	47	39.5	86.5	29.601
272	42	41.75	83.75			272	41	42.5	83.5			272	43	43.25	86.25	30
273	42	41.75	83.75			273	41	42.5	83.5			273	42	44.25	86.25	28.8
274	42	41.5	83.5			274	36	47.5	83.5			274	44	42	86	30
275	41	42.5	83.5			275	41	42	83			275	42	44	86	29.343
276	40	43.5	83.5			276	42	41	83			276	41	45	86	29.901
277	43	40.25	83.25			277	44	39	83			277	41	45	86	29.799
278	41	42	83			278	38	45	83			278	43	43	86	27.039
279	45	38	83			279	44	39	83			279	43	43	86	30
280	45	38	83			280	38	45	83			280	41	45	86	29.949
281	44	39	83			281	40	43	83			281	39	47	86	29.454
282	40	43	83			282	38	45	83			282	46	40	86	30
283	48	35	83			283	44	39	83			283	44	42	86	30
284	42	40.75	82.75			284	38	45	83			284	39	46.75	85.75	29.9
285	42	40.75	82.75			285	45	38	83			285	40	45.75	85.75	30
286	44	38.75	82.75			286	39	43.75	82.75			286	45	40.5	85.5	29.55
287	45	37.75	82.75			287	40	42.5	82.5			287	41	44.5	85.5	28.2
288	46	36.5	82.5			288	40	42.5	82.5			288	41	44.5	85.5	29.799
289	45	37.5	82.5			289	45	37.5	82.5			289	42	43.5	85.5	29.199
290	47	35.5	82.5			290	38	44.5	82.5			290	45	40.25	85.25	29.592
291	43	39.25	82.25			291	41	41.5	82.5			291	38	47.25	85.25	27.393
292	46	36.25	82.25			292	40	42.5	82.5			292	41	44.25	85.25	29.649
293	48	34	82			293	42	40.5	82.5			293	46	39	85	29.748
294	43	39	82			294	38	44.5	82.5			294	43	42	85	27.42
295	47	35	82			295	38	44.5	82.5			295	46	39	85	26.616
296	39	43	82			296	37	45.5	82.5			296	46	39	85	30
297	41	40.75	81.75			297	43	39.25	82.25			297	42	43	85	29.949
298	45	36.75	81.75			298	42	40	82			298	38	47	85	30
299	48	33.75	81.75			299	43	39	82			299	40	45	85	30
300	40	41.5	81.5			300	42	40	82			300	44	41	85	30
301	42	39.5	81.5			301	42	40	82			301	39	46	85	29.7
302	43	38.5	81.5			302	37	45	82			302	41	44	85	29.505
303	42	39.5	81.5			303	42	40	82			303	40	45	85	30
304	44	37.5	81.5			304	36	46	82			304	39	45.5	84.5	30
305	41	40.5	81.5			305	41	41	82			305	43	41.5	84.5	28.824
306	42	39.5	81.5			306	37	45	82			306	40	44.5	84.5	29.901
307	40	41.25	81.25			307	43	39	82			307	46	38.5	84.5	25.476
308	42	39.25	81.25			308	38	44	82			308	43	41.5	84.5	27.675
309	43	38	81			309	37	45	82			309	41	43.25	84.25	30
310	44	37	81			310	41	41	82			310	39	45.25	84.25	30
311	47	33.75	80.75			311	37	44.5	81.5			311	40	44	84	29.85
312	40	40.75	80.75			312	40	41.5	81.5			312	40	44	84	27
313	44	36.75	80.75			313	46	35.5	81.5			313	46	38	84	27.909
314	43	37.5	80.5			314	38	43.5	81.5			314	40	43.75	83.75	30
315	37	43.5	80.5			315	39	42.5	81.5			315	45	38.75	83.75	29.9
316	45	35.5	80.5			316	38	43.25	81.25			316	42	41.75	83.75	29.799
317	41	39.5	80.5			317	38	43	81			317	47	36.75	83.75	28.299
318	44	36.5	80.5			318	35	46	81			318	42	41.75	83.75	30
319	45	35.25	80.25			319	40	41	81			319	42	41.5	83.5	30
320	41	39.25	80.25			320	43	38	81			320	43	40.5	83.5	29.601
321	43	37.25	80.25			321	42	39	81			321	42	41.5	83.5	30
322	39	41	80			322	42	39	81			322	42	41.25	83.25	27.009
323	42	38	80			323	38	43	81			323	42	41.25	83.25	29.85
324	45	35	80			324	41	40	81			324	42	41.25	83.25	30
325	41	39	80			325	37	44	81			325	42	41	83	30
326	43	37	80			326	42	39	81			326	43	40	83	29.814
327	45	35	80			327	38	43	81			327	42	41	83	30
328	46	34	80			328	36	44.5	80.5			328	46	36.75	82.75	28.764
329	42	38	80			329	38	42.5	80.5			329	44	38.75	82.75	29.901
330	41	39	80			330	41	39.5	80.5			330	40	42.75	82.75	30
331	41	38.75	79.75			331	38	42.5	80.5			331	44	38.75	82.75	30
332	42	37.75	79.75			332	39	41.5	80.5			332	39	43.75	82.75	30
333	39	40.75	79.75			333	43	37.5	80.5			333	45	37.75	82.75	29.154
334	43	36.5	79.5			334	40	40.5	80.5			334	43	39.5	82.5	27.681
335	44	35.25	79.25			335	37	43.5	80.5			335	42	40.5	82.5	30
336	48	31	79			336	43	37.5	80.5			336	42	40.5	82.5	30
337	44	35	79			337	31	49	80			337	38	44.5	82.5	30
338	40	39	79			338	44	36	80			338	39	43.25	82.25	29.949
339	41	37.5	78.5			339	44	36	80			339	41	41.25	82.25	28.848
340	42	36.5	78.5			340	38	42	80			340	39	43.25	82.25	28.815
341	40	38.5	78.5			341	40	40	80			341	37	45	82	28.707
342	40	38.5	78.5			342	38	42	80			342	44	37.75	81.75	30
343	42	36.5	78.5			343	43	36.5	79.5			343	39	42.75	81.75	28.908
344	45	33.5	78.5			344	38	41.5	79.5			344	43	38.5	81.5	29.865
345	41	37.5	78.5			345	39	40.5	79.5			345	41	40.5	81.5	28.401
346	43	35.5	78.5			346	40	39.5	79.5			346	40	41.25	81.25	29.901
347	41	37.5	78.5			347	44	35.5	79.5			347	39	42.25	81.25	30
348	46	32.5	78.5			348	35	44.5	79.5			348	41	40.25	81.25	29.799
349	41	37.25	78.25			349	35	44.5	79.5			349	38	42.75	80.75	24.933
350	42	36.25	78.25			350	43	36.25	79.25			350	37	43.75	80.75	29.403
351	41	37	78			351	39	40	79			351	40	40.5	80.5	28.908
352	40	37.75	77.75			352	43	36	79			352	44	36.5	80.5	28.8
353	40	37.75	77.75			353	35	44	79			353	38	42.5	80.5	29.193
354	40	37.5	77.5			354	35	44	79			354	42	38.5	80.5	30
355	44	33.5	77.5			355	37	42	79			355	39	41.5	80.5	30
356	43	34.5	77.5			356	40	39	79			356	39	41.5	80.5	30
357	37	40.25	77.25			357	35	44	79			357	42	38.25	80.25	28.107
358	41	36.25	77.25			358	44	34.5	78.5			358	41	39	80	29.85
359	44	33	77			359	37	41.5	78.5			359	44	36	80	30
360	40	37	77			360	34	44.5	78.5			360	41	39	80	30
361	48	29	77			361	34	44.5	78.5			361	39	40.75	79.75	26.376
362	40	37	77			362	37	41.5	78.5			362	41	38.75	79.75	27.183
363	45	32	77			363	37	41	78			363	42	37.5	79.5	27.183
364	42	34.75	76.75			364	47	31	78			364	37	42.5	79.5	30
365	39	37.5	76.5			365	35	43	78			365	42	37.5	79.5	29.949
366	38	38.5	76.5			366	35	43	78			366	43	36.25	79.25	29.949
367	37	39.5	76.5			367	38	39.5	77.5			367	44	35.25	79.25	27.078
368	41	35.25	76.25			368	40	37.5	77.5			368	40	39	79	24.114
369	43	33.25	76.25			369	36	41.5	77.5			369	40	39	79	30
370	40	36.25	76.25			370	38	39.5	77.5			370	40	39	79	30
371	42	34.25	76.25			371	35	42.5	77.5			371	43	36	79	29.649
372	43	33	76			372	35	42.5	77.5			372	42	37	79	26.676
373	40	36	76			373	38	39	77			373	45	33.75	78.75	28.38
374	38	38	76			374	39	38	77			374	39	39.75	78.75	27.768
375	39	36.75	75.75			375	35	42	77			375	36	42.75	78.75	21
376	43	32.75	75.75			376	34	43	77			376	42	36.5	78.5	29.799
377	41	34.5	75.5			377	40	37	77			377	41	37.5	78.5	30
378	43	32.5	75.5			378	39	38	77			378	42	36.5	78.5	30
379	40	35.5	75.5			379	30	47	77			379	45	33.5	78.5	28.9
380	38	37.5	75.5			380	42	35	77			380	36	42.5	78.5	27.528
381	41	34.5	75.5			381	39	38	77			381	46	32	78	30
382	42	33.25	75.25			382	36	41	77			382	37	40.75	77.75	29.949
383	40	35.25	75.25			383	39	37.5	76.5			383	43	34.75	77.75	26.526
384	45	30	75			384	35	41.5	76.5			384	40	37.5	77.5	30
385	40	35	75			385	40	36.5	76.5			385	41	36.5	77.5	30
386	40	34.75	74.75			386	39	37.5	76.5			386	34	43.5	77.5	29.55
387	41	33.75	74.75			387	38	38.5	76.5			387	38	39	77	29.193
388	44	30.5	74.5			388	38	38.5	76.5			388	41	36	77	25.836
389	40	34.5	74.5			389	40	36.5	76.5			389	39	38	77	30
390	40	34.5	74.5			390	40	36.25	76.25			390	43	34	77	30
391	42	32.5	74.5			391	37	39	76			391	41	36	77	28.7
392	44	30.5	74.5			392	44	32	76			392	40	37	77	30
393	44	30.25	74.25			393	40	36	76			393	38	39	77	30
394	36	38	74			394	32	44	76			394	40	36.75	76.75	30
395	36	38	74			395	39	37	76			395	35	41.75	76.75	30
396	38	36	74			396	40	36	76			396	37	39.75	76.75	28.809
397	44	29.75	73.75			397	37	39	76			397	36	40.5	76.5	26.4
398	42	31.75	73.75			398	37	39	76			398	35	41.5	76.5	28.8
399	41	32.75	73.75			399	41	34.5	75.5			399	42	34.5	76.5	29.949
400	40	33.75	73.75			400	37	38.5	75.5			400	37	39.5	76.5	23.172
401	39	34.5	73.5			401	41	34.5	75.5			401	40	36.25	76.25	29.7
402	38	35.5	73.5			402	38	37.5	75.5			402	43	33.25	76.25	25.8
403	40	33.5	73.5			403	35	40.25	75.25			403	39	37	76	28.458
404	38	35.25	73.25			404	41	34.25	75.25			404	50	26	76	29.949
405	42	31	73			405	36	39	75			405	36	40	76	30
406	40	33	73			406	34	41	75			406	40	36	76	28.9
407	42	31	73			407	37	38	75			407	37	39	76	25.1
408	43	30	73			408	29	46	75			408	39	37	76	27.618
409	42	30.75	72.75			409	35	39.5	74.5			409	34	41.75	75.75	28.419
410	39	33.75	72.75			410	40	34.5	74.5			410	33	42.75	75.75	26.3
411	40	32.5	72.5			411	33	41.5	74.5			411	39	36.5	75.5	25.98
412	46	26.5	72.5			412	42	32.5	74.5			412	41	34.5	75.5	27.96
413	40	32.5	72.5			413	38	36.5	74.5			413	40	35.5	75.5	29.85
414	47	25.5	72.5			414	42	32	74			414	37	38.5	75.5	29.466
415	37	35	72			415	42	32	74			415	40	35.5	75.5	28.3
416	36	36	72			416	37	37	74			416	41	34.5	75.5	29.9
417	41	31	72			417	42	32	74			417	39	36.5	75.5	27.3
418	36	35.75	71.75			418	43	31	74			418	39	36.5	75.5	28.899
419	44	27.5	71.5			419	40	34	74			419	33	42.5	75.5	28.209
420	34	37.5	71.5			420	37	37	74			420	39	36	75	26.847
421	41	30.5	71.5			421	35	39	74			421	35	40	75	28.158
422	40	31.25	71.25			422	40	34	74			422	43	32	75	29.9
423	42	29	71			423	35	39	74			423	37	38	75	29.4
424	39	32	71			424	33	40.75	73.75			424	37	38	75	29.7
425	30	41	71			425	38	35.5	73.5			425	35	39.75	74.75	26.667
426	42	29	71			426	38	35.5	73.5			426	42	32.75	74.75	29.472
427	40	31	71			427	34	39.5	73.5			427	40	34.5	74.5	30
428	37	33.75	70.75			428	36	37.5	73.5			428	36	38.5	74.5	25.815
429	43	27.5	70.5			429	39	34.25	73.25			429	42	32	74	28.557
430	40	30.5	70.5			430	35	38	73			430	37	37	74	28.9
431	40	30.5	70.5			431	34	39	73			431	35	39	74	30
432	45	25	70			432	35	38	73			432	39	34.75	73.75	28.791
433	33	37	70			433	38	35	73			433	40	33.75	73.75	26.1
434	42	28	70			434	40	33	73			434	47	26.5	73.5	28.707
435	37	33	70			435	39	34	73			435	36	37.5	73.5	26.97
436	35	34.75	69.75			436	35	38	73			436	35	38.5	73.5	29.316
437	41	28.5	69.5			437	34	39	73			437	42	31.5	73.5	30
438	32	37.5	69.5			438	37	35.5	72.5			438	38	35.5	73.5	30
439	38	31	69			439	38	34.5	72.5			439	34	39.5	73.5	29.049
440	44	24.75	68.75			440	34	38.5	72.5			440	31	42.25	73.25	29.799
441	44	24.75	68.75			441	36	36.5	72.5			441	30	43	73	18.624
442	37	31.75	68.75			442	35	37	72			442	36	37	73	28.635
443	36	32.5	68.5			443	33	39	72			443	43	30	73	30
444	38	30.5	68.5			444	43	28.5	71.5			444	36	36.75	72.75	29.949
445	39	29.5	68.5			445	32	39.5	71.5			445	37	35.75	72.75	27.258
446	37	31	68			446	42	29.5	71.5			446	36	36.5	72.5	28.857
447	38	30	68			447	35	36.5	71.5			447	36	36.25	72.25	29.748
448	36	32	68			448	40	31.5	71.5			448	37	35.25	72.25	29.148
449	39	29	68			449	37	34.5	71.5			449	39	33.25	72.25	29.949
450	29	39	68			450	35	35.75	70.75			450	37	35	72	28.2
451	36	31.5	67.5			451	36	34.5	70.5			451	36	35.5	71.5	26.082
452	40	27.5	67.5			452	39	31.5	70.5			452	35	36.5	71.5	29.949
453	34	33.5	67.5			453	33	37.5	70.5			453	39	32.25	71.25	28.422
454	40	27.5	67.5			454	37	33	70			454	33	38	71	28.458
455	44	23.5	67.5			455	34	36	70			455	37	34	71	29.493
456	37	30.25	67.25			456	34	36	70			456	38	32.75	70.75	30
457	33	34.25	67.25			457	34	36	70			457	40	30.25	70.25	28.9
458	35	32	67			458	34	35.5	69.5			458	42	28	70	28.908
459	32	35	67			459	40	29.5	69.5			459	31	39	70	29.949
460	39	27.75	66.75			460	34	35.5	69.5			460	37	32.5	69.5	29.268
461	45	21.5	66.5			461	35	34.5	69.5			461	35	34.5	69.5	30
462	46	20.5	66.5			462	37	32	69			462	33	36.5	69.5	29.799
463	34	32	66			463	29	40	69			463	32	36.5	68.5	29.9
464	36	30	66			464	33	35.5	68.5			464	39	29	68	28.9
465	42	23.75	65.75			465	35	33.5	68.5			465	37	31	68	25.2
466	39	26.75	65.75			466	35	33.25	68.25			466	28	39.75	67.75	26.676
467	34	31.5	65.5			467	31	37	68			467	33	34.5	67.5	29.85
468	29	36	65			468	33	35	68			468	36	31.5	67.5	29.799
469	37	28	65			469	23	45	68			469	35	32	67	22.74
470	39	25.75	64.75			470	32	35.5	67.5			470	38	28.75	66.75	30
471	36	28.75	64.75			471	30	37.5	67.5			471	29	37.75	66.75	27.108
472	38	26.5	64.5			472	36	31	67			472	34	32.5	66.5	29.9
473	36	28.5	64.5			473	32	35	67			473	36	30.5	66.5	28.719
474	40	24.5	64.5			474	40	27	67			474	38	28.5	66.5	29.6
475	46	17.75	63.75			475	35	32	67			475	37	29.5	66.5	29.8
476	39	24.5	63.5			476	32	34.25	66.25			476	32	34.5	66.5	26.2
477	41	22.5	63.5			477	35	31	66			477	30	35.5	65.5	23.883
478	38	25.5	63.5			478	28	38	66			478	34	31.5	65.5	30
479	38	25	63			479	32	34	66			479	33	32.5	65.5	29.301
480	42	20.75	62.75			480	33	32.5	65.5			480	36	29.5	65.5	29.4
481	33	29	62			481	30	35.5	65.5			481	26	39	65	25.545
482	37	25	62			482	35	30	65			482	37	28	65	27.618
483	36	26	62			483	35	30	65			483	35	30	65	26.151
484	35	27	62			484	44	21	65			484	27	38	65	27.135
485	35	26.75	61.75			485	41	23.5	64.5			485	37	28	65	29.949
486	37	24.5	61.5			486	32	32.5	64.5			486	26	38	64	30
487	34	27.25	61.25			487	33	31	64			487	27	36	63	29.7
488	37	24	61			488	29	34.5	63.5			488	30	32.75	62.75	29.748
489	46	14.5	60.5			489	33	30.5	63.5			489	34	28.75	62.75	16.081
490	34	26.5	60.5			490	29	34.5	63.5			490	32	30.5	62.5	30
491	36	24.5	60.5			491	34	29.5	63.5			491	35	27.5	62.5	29.214
492	33	27.5	60.5			492	26	37.5	63.5			492	32	30.5	62.5	29.049
493	32	28	60			493	42	21	63			493	32	30.5	62.5	29.649
494	39	21	60			494	38	25	63			494	42	20	62	30
495	35	25	60			495	38	25	63			495	31	31	62	29.355
496	35	25	60			496	32	31	63			496	31	31	62	27.357
497	37	22.75	59.75			497	31	31.5	62.5			497	29	32.5	61.5	28.659
498	37	22.5	59.5			498	35	26.75	61.75			498	31	30	61	15.42
499	42	17.5	59.5			499	26	35.5	61.5			499	27	34	61	29.85
500	38	21	59			500	40	21.5	61.5			500	32	28.5	60.5	30
501	34	24.75	58.75			501	33	26	59			501	44	16.5	60.5	24.744
502	35	23.75	58.75			502	34	25	59			502	33	27	60	27.609
503	36	21.75	57.75			503	32	26.5	58.5			503	30	30	60	29.799
504	39	18.5	57.5			504	28	30	58			504	33	26	59	29.949
505	31	26	57			505	29	28	57			505	39	19.5	58.5	29.454
506	32	24	56			506	32	25	57			506	35	23.5	58.5	29.892
507	37	19	56			507	36	21	57			507	36	21.5	57.5	28.5
508	35	20.5	55.5			508	33	23.5	56.5			508	47	10.25	57.25	27.684
509	47	7.5	54.5			509	36	18.75	54.75			509	35	21	56	25.8
510	30	24.5	54.5			510	27	27.5	54.5			510	34	21.5	55.5	29.949
511	46	7	53			511	33	21	54			511	35	17.75	52.75	30
512	40	12	52			512	29	25	54			512	19	32.25	51.25	29.865
513	28	22.5	50.5			513	29	24	53			513	31	17.5	48.5	28.7
514	37	13.25	50.25			514	31	22	53			514	34	11.25	45.25	29.8
515	26	24	50			515	32	20.5	52.5			515	29	11.5	40.5	26.391
516	33	17	50			516	31	19.5	50.5			516	30	5.75	35.75	26.8
517	27	22.5	49.5			517	27	21	48			517	25	2.5	27.5	8.799
518	29	20.5	49.5			518	25	22.5	47.5			518	16	6	22	23.565
519	33	15.5	48.5			519	28	18.5	46.5
520	25	21.25	46.25			520	22	24.5	46.5
521	27	19.25	46.25			521	31	15.5	46.5
522	28	16.5	44.5			522	27	18.5	45.5
523	27	16	43			523	25	20.25	45.25
524	30	12	42			524	30	15	45
525	31	9.5	40.5			525	22	21.5	43.5
526	17	18.75	35.75			526	23	20	43
527	27	8	35
528	25	7.5	32.5
529	27	5.5	32.5
530	19	11.25	30.25
531	21	4.5	25.5
532	21	3.5	24.5
